# Supplementary material for: Evaluation of the Proliferation Marker Ki-67 for Improved Risk Stratification of Prostate Cancer Patients Under Active Surveillance
Source: Diagnostics (Basel). 2026 Mar 25;16(7):975. doi: 10.3390/diagnostics16070975 (PMC13072387; doi:10.3390/diagnostics16070975)
Supplement: Supplementary file 1 [file diagnostics-16-00975-s001.zip]

Archive with 1 entries (1 files):
- diagnostics-4136146-supplementary.pdf
